# Supplementary material for: Generation of Ince–Gaussian Beams Using Azocarbazole Polymer CGH
Source: J Imaging. 2022 May 21;8(5):144. doi: 10.3390/jimaging8050144 (PMC9144365; doi:10.3390/jimaging8050144)
Supplement: Supplementary file 1 [file jimaging-08-00144-s001.zip]

Archive with 3 entries (2 files):
- pythonSource/
- pythonSource/IGbeam.py
- pythonSource/example.py
