# Supplementary material for: Generation of Ince–Gaussian Beams Using Azocarbazole Polymer CGH
Source: J Imaging. 2022 May 21;8(5):144. doi: 10.3390/jimaging8050144 (PMC9144365; doi:10.3390/jimaging8050144)
Supplement: Supplementary file 1 [file jimaging-08-00144-s001.zip › pythonSource/IGbeam.py]

# -*- coding: utf-8 -*-
"""
Created on Thu Mar 24 18:41:00 2022

@author: Sumit
"""
#Import Required Packages
import numpy as np
from numpy import linalg as la
from scipy.special import gamma
#define Ince-Gaussian beam
def incegauss(p,m,beam,b,L,N,w0,z):
    #Define cartesian meshgrid and Gaussian beam parameters
    x,y=np.meshgrid(np.linspace(-L,L,N),np.linspace(-L,L,N))
    rr=np.sqrt(x**2 +y**2)
    k = 2*np.pi/532.0e-9;                        # Wavenumber of light (Wavelength =633 nm)
    z0 = k*w0**2.0/2; 
    w = w0 * np.sqrt(1.0 + z**2/z0**2);          # Calculate the Rayleigh range
    #calculate elliptical coordinate system
    def elliptical(b):    
        a=1                            
        f0=np.sqrt((a**2-b**2))             #manually fix (f0=sqrt(a**2 -b**2)=3mm for IG beam)
        #print((2*f0**2)/w0**2,"elliptical parameter= ")    
        c2=(a**2-b**2)*(w0/w)**2
        c=2*c2;
        x2=x**2;
        y2=y**2;
        B=x2+y2-c2
        del2= B**2 + 2*c*y2
        del1=np.sqrt(del2)
        p=(-B+del1)/c;
        p=np.where(p>1,1,p)
        p=np.sqrt(p);
        et0=np.arcsin(p);
        eta=x;
        q=(-B-del1)/c;
        del2=q**2-q; 
        del1=np.sqrt(del2);
        zeta=(np.log(1-2*q+2*del1))/2
        
        for i in range(N):
            for j in range(N):
                if ((x[i,j]>=0).any() and (y[i,j]>=0).any()):
                    eta[i,j]=et0[i,j]
                elif ((x[i,j]<0).any() and (y[i,j]>=0).any()):
                    eta[i][j]=np.pi-et0[i][j]
                elif ((x[i,j]<=0).any() and (y[i,j]<0).any()):
                    eta[i][j]=np.pi+et0[i][j]
                elif ((x[i,j]>0).any() and (y[i,j]<0).any()):
                    eta[i][j]=2*np.pi-et0[i][j]
        return f0,eta,zeta
    f0,eta,zeta=elliptical(b)

    def ig(p,m,beam):
        
        q=(2* f0**2)/(w0**2)
        
        z1=eta
        c1,c2=np.shape((z1));
        z1=np.transpose(z1[:])
    
        z2=1j*zeta
        c1,c2=np.shape((z2));
        z2=np.transpose(z2[:])
        
        if ((-1)**(m-p) != 1):
            print(' ERROR!!! p and m does not have same parity')
        if (m<1 and m>p):
            print('ERROR! ERROR! wrong range of m')
            
        #for even Ince-gaussian Beam
        
        if (beam==2):
            #for even indices
            if (p%2 ==0):
                j=p/2
                N=int(j+1)
                n=int(m/2 +1)
                m1=[]
                m2=[]
                m2.insert(0,2*q*j)
                m3=[]
                m3.insert(0,0)
                for i in range(1,N,1):    
                    m1.append(q*(j+i))
                m1=np.diag(m1,1)
                for i in range(1,N-1):    
                    m2.append(q*(j-i))
                m2=np.diag(m2,-1)
                for i in range(0,N-1):    
                    m3.append(4*(i+1)**2)
                m3=np.diag(m3)
                M=m1+m2+m3               #matrix is generated for finding the coefficients of recurrence relation
                             
                ets,A=(la.eig(M))        #Calculating eigenfunctions
                            
                index=np.argsort(ets)
                ets=np.sort(ets)
                ets=ets.reshape(N,1)
                A=A[:,index]
                
                #Normalization for ince polynomial
                
                mv=np.arange(2,p+1,2)
                N22=[]
                for i in range(1,int(p/2 +1)):
                    N22.append(A[ i ,n-1])
                
                N2=np.sqrt(A[0,n-1]**2*2*gamma(p/2+1)**2+ np.sum((np.sqrt(gamma((p+mv)/2+1)*gamma((p-mv)/2+1) )*N22)**2))
                NS=np.sign(np.sum(A[:,n-1]));
                A=A/N2*NS;
                r=np.arange(0,N,1)
                            
                R,X=np.meshgrid(r,z1)
                
                #defining Ince-Polynomial
                IP1=np.dot(np.cos(2*X*R) , ((A[:,n-1].reshape(N,1))))
                
                IP1=np.transpose(IP1.reshape(c1,c2))
                dIP=np.dot(-2*R*np.sin(2*X*R) , ((A[:,n-1].reshape(N,1))))
                            
                etha=ets[n-1]
                coef=A[:,n-1]
                
                R1,X1=np.meshgrid(r,z2)
                
                IP2=(np.dot(np.cos(2*X1*R1) , ((A[:,n-1].reshape(N,1)))))
                
                IP2=np.transpose(IP2.reshape(c1,c2))
                
                R2,X2=np.meshgrid(r,0)
                
                IP3=(np.dot(np.cos(2*X2*R2) , ((A[:,n-1].reshape(N,1)))))
                
                R4,X4=np.meshgrid(r,np.pi/2)
                
                IP4=(np.dot( np.cos(2*X4*R4) , ((A[:,n-1].reshape(N,1)))  ))
                #Normalization for Ince-Gaussian beam
                Norm = (-1)**(m/2)*np.sqrt(2)*gamma(p/2+1)*coef[0] *np.sqrt(2/np.pi)/w0/IP3/IP4
                
                
            else:
                #for odd indices
                j=(p-1)/2
                N=int(j+1)
                n=int((m +1)/2)
                m1=[]
                m2=[]
                m3=[]
                m3.insert(0,(q/2 +(p*(q/2))+1))
            
                for i in range(0,N-1,1):    
                    m1.append((q/2)*(p+(2*i +3)))
                m1=np.diag(m1,1)
                for i in range(1,N):    
                    m2.append((q/2)*(p-(2*i -1)))
                m2=np.diag(m2,-1)
                for i in range(1,N):    
                    m3.append((2*i+1)**2)
                m3=np.diag(m3)
                M=m1+m2+m3
                    
                ets,A=(la.eig(M))
            
                index=np.argsort(ets)
                
                ets=np.sort(ets)
                
                ets=ets.reshape(N,1)
                
                A=A[:,index]
                
                mv=np.arange(1,p+1,2)
                N2=np.sqrt(np.sum( ( np.sqrt(gamma((p+mv)/2+1)*gamma((p-mv)/2+1) )*A[:,n-1])**2 ))
                NS=np.sign(np.sum(A[:,n-1]));
                A=A/N2*NS;
                
                r=np.arange(1,2*N,2)
                
                R,X=np.meshgrid(r,z1)
            
                IP1=np.dot(np.cos(X*R) , ((A[:,n-1].reshape(N,1))))
            
                IP1=np.transpose(IP1.reshape(c1,c2))
                dIP=np.dot(-R*np.sin(X*R) , ((A[:,n-1].reshape(N,1))))
                
                etha=ets[n-1]
                coef=A[:,n-1]
            
                R1,X1=np.meshgrid(r,z2)
            
                
                IP2=(np.dot(np.cos(X1*R1) , ((A[:,n-1].reshape(N,1)))))
            
                IP2=np.transpose(IP2.reshape(c1,c2))
                
                R2,X2=np.meshgrid(r,0)
                
                IP3=(np.dot(np.cos(X2*R2) , ((A[:,n-1].reshape(N,1)))))
                R4,X4=np.meshgrid(r,np.pi/2)
                
                IP4=(np.dot(-R4*np.sin(X4*R4) , ((A[:,n-1].reshape(N,1)))))
            
                Norm = (-1)**((m+1)/2) * gamma((p+1)/2+1) * np.sqrt(4*q/np.pi) * coef[0] / w0 / IP3 / IP4
               
        #for odd Ince-gaussian beam        
        else:
            #for even indices
            if (p%2 ==0):
                j=p/2
                N=int(j+1)
                n=int(m/2)
                m1=[]
                m2=[]
                m3=[]    
                for i in range(2,N,1):    
                    m1.append(q*(j+i))
                m1=np.diag(m1,1)
                for i in range(1,N-1):    
                    m2.append(q*(j-i))
                m2=np.diag(m2,-1)
                for i in range(0,N-1):    
                    m3.append(4*(i+1)**2)
                m3=np.diag(m3)
                M=m1+m2+m3
                            
                ets,A=(la.eig(M))
                            
                index=np.argsort(ets)
                ets=np.sort(ets)
               
                ets=ets.reshape(N-1,1)
                A=A[:,index]
                r=np.arange(1,N,1)
                mv=np.arange(2,p+1,2)
                N2=np.sqrt(np.sum((np.sqrt(gamma((p+mv)/2+1)*gamma((p-mv)/2+1) )*A[:,n-1])**2 ))
                NS=np.sign(np.sum(r*A[:,n-1]))
                A=A/N2*NS;
                            
                R,X=np.meshgrid(r,z1)
               
                IP1=np.dot(np.sin(2*X*R) , ((A[:,n-1].reshape(N-1,1))))
                
                IP1=np.transpose(IP1.reshape(c1,c2))
                            
                etha=ets[n-1]
                coef=A[:,n-1]
                
                R1,X1=np.meshgrid(r,z2)
                
                IP2=(np.dot(np.sin(2*X1*R1) , ((A[:,n-1].reshape(N-1,1)))))
                
                IP2=np.transpose(IP2.reshape(c1,c2))
                
                R2,X2=np.meshgrid(r,0)
                
                IP3=(np.dot(2*R2*np.cos(2*X2*R2) , ((A[:,n-1].reshape(N-1,1)))))
                R4,X4=np.meshgrid(r,np.pi/2)
                
                IP4=(np.dot( 2*R4*np.cos(2*X4*R4) , ((A[:,n-1].reshape(N-1,1)))  ))
            
                Norm = (-1)**(m/2)*np.sqrt(2)*q*gamma((p+2)/2+1)*coef[0] *np.sqrt(2/np.pi)/w0/ IP3 / IP4
               
            #for odd indices    
            else:
                
                j=int((p-1)/2)
                N=int(j+1)
                n=int((m +1)/2)
                m1=[]
                m2=[]
                m3=[]
                m3.insert(0,(-q/2 -(p*(q/2))+1))
            
                for i in range(0,N-1,1):    
                    m1.append((q/2)*(p+(2*i +3)))
                m1=np.diag(m1,1)
                for i in range(1,N):    
                    m2.append((q/2)*(p-(2*i -1)))
                m2=np.diag(m2,-1)
                for i in range(1,N):    
                    m3.append((2*i+1)**2)
                m3=np.diag(m3)
                M=m1+m2+m3
                        
                ets,A=(la.eig(M))
                        
                index=np.argsort(ets)
                ets=np.sort(ets)
                ets=ets.reshape(N,1)
                A=A[:,index]
                r=np.arange(1,2*N,2)
                mv=np.arange(1,p+1,2)
                N2=np.sqrt(np.sum( ( np.sqrt(gamma((p+mv)/2+1)*gamma((p-mv)/2+1) )*A[:,n-1])**2 ))
                NS=np.sign(np.sum(r*A[:,n-1]));
                A=A/N2*NS;
            
                R,X=np.meshgrid(r,z1)
            
                IP1=np.dot(np.sin(X*R) , ((A[:,n-1].reshape(N,1))))
            
                IP1=np.transpose(IP1.reshape(c1,c2))
            
                etha=ets[n-1]
                coef=A[:,n-1]
            
                R1,X1=np.meshgrid(r,z2)
            
                IP2=(np.dot(np.sin(X1*R1) , ((A[:,n-1].reshape(N,1)))))
            
                IP2=np.transpose(IP2.reshape(c1,c2))
                    
                R2,X2=np.meshgrid(r,np.pi/2)
                
                IP3=(np.dot(np.sin(X2*R2) , ((A[:,n-1].reshape(N,1)))))
                R4,X4=np.meshgrid(r,0)
                
                IP4=(np.dot(R4*np.cos(X4*R4) , ((A[:,n-1].reshape(N,1)))))
                Norm = (-1)**((m-1)/2) * gamma((p+1)/2+1) * np.sqrt(4*q/np.pi) * coef[0] / w0 / IP3 / IP4  
        return IP1,IP2,Norm
    IP1,IP2,Norm=ig(p,m,beam)       
    add=Norm*(IP1*IP2*np.exp(-(rr /w0)**2 ))*(w0*np.exp(1j*k*z) *np.exp((1j*k*z*rr**2)/((2*((z**2)+((z0)**2))))) *np.exp(-1j*(p+1)*np.arctan(z/z0)))/w        
        
    return add
